# Supplementary material for: Novel Multi-Strain E3 Probiotic Formulation Improved Mental Health Symptoms and Sleep Quality in Hong Kong Chinese
Source: Nutrients. 2023 Dec 8;15(24):5037. doi: 10.3390/nu15245037 (PMC10745623; doi:10.3390/nu15245037)
Supplement: Supplementary file 1 [file nutrients-15-05037-s001.zip]

Archive with 3 entries (3 files):
- Figures and Tables caption_20231205.pdf
- mood_suppl-figures_20231205.pdf
- mood_suppl-tables_20231205.xlsx
