# Supplementary material for: Novel Multi-Strain E3 Probiotic Formulation Improved Mental Health Symptoms and Sleep Quality in Hong Kong Chinese
Source: Nutrients. 2023 Dec 8;15(24):5037. doi: 10.3390/nu15245037 (PMC10745623; doi:10.3390/nu15245037)
Supplement: Supplementary file 1 [file nutrients-15-05037-s001.zip › mood_suppl-tables_20231205.xlsx]

## Sheet: Table S1. Baseline Demographic
s
		Patients (No.)
	Variable	Participants (n=68)
	Characteristics
	Sex, No. (%)
	Male	26 (38.2)
	Female	42 (61.8)
	Age, median [range], y	52.0 [21-79]
	BMI, mean (SD)	22.6 (4.0)
	GAD7, mean (SD)	4.9 (4.7)
	Minimal or No Anxiety, No. (%)	59 (86.8)
	Anxiety Symptom, No. (%)	9 (13.2)
	PHQ9, mean (SD)	6.2 (4.7)
	Minimal or No Depressive, No. (%)	52 (76.5)
	Depressive Symptom, No. (%)	16 (23.5)
	PSQI, mean (SD)	8.8 (4.1)
	Normal Sleeper, No. (%)	13 (19.1)
	Poor Sleeper, No. (%)	55 (80.9)

## Sheet: Table S2. Beta Diversity
	p-value	hamming	bray_curtis	jaccard	cosine	uwUniFrac	wUniFrac	wnUniFrac	gUniFrac
	antibiotics	0.962	0.005	0.004	0.004	0.023	0.005	0.007	0.007
	probiotics	0.003	0.023	0.005	0.3	0.062	0.316	0.319	0.322
	group_sleep	0.009	0.028	0.012	0.254	0.164	0.14	0.129	0.13
	group_anx	0.325	0.064	0.01	0.209	0.094	0.5	0.529	0.527
	group_dep	0.161	0.138	0.076	0.502	0.141	0.784	0.787	0.805
	timepoint	0.194	0.658	0.014	0.929	0.103	0.534	0.535	0.545
	response	0.036	0.022	0.033	0.026	0.412	0.002	0.003	0.001
	timepoint*response	0.993	1	1	0.994	0.999	0.908	0.886	0.906

## Sheet: Table S3. PICRUSt2 (response)
	BioCyc ID	MetaCyc Pathway Name	Group	Log LDA	P value
	THISYN-PWY	superpathway of thiamine diphosphate biosynthesis I	responder	2.47321	0.014229
	PWY-1269	CMP-3-deoxy-D-manno-octulosonate biosynthesis	responder	2.40689	0.021784
	PWY-6700	queuosine biosynthesis I (de novo)	responder	2.39663	0.014229
	PANTOSYN-PWY	superpathway of coenzyme A biosynthesis I (bacteria)	responder	2.37589	0.006924
	PANTO-PWY	phosphopantothenate biosynthesis I	responder	2.3746	0.013226
	NAGLIPASYN-PWY	lipid IVA biosynthesis (E. coli)	responder	2.37181	0.021784
	PWY-6892	thiazole component of thiamine diphosphate biosynthesis I	responder	2.36559	0.044888
	PWY-6703	preQ0 biosynthesis	responder	2.36041	0.040852
	PWY-7456	β-(1,4)-mannan degradation	responder	2.34491	0.024147
	PWY-5659	GDP-mannose biosynthesis	responder	2.34043	0.017039
	POLYISOPRENSYN-PWY	polyisoprenoid biosynthesis (E. coli)	responder	2.32713	0.046306
	PWY-7539	6-hydroxymethyl-dihydropterin diphosphate biosynthesis III (Chlamydia)	responder	2.30894	0.023336
	PWY-6467	Kdo transfer to lipid IVA (Chlamydia)	responder	2.302	0.024983
	TRPSYN-PWY	L-tryptophan biosynthesis	responder	2.24884	0.019625
	P161-PWY	acetylene degradation (anaerobic)	non-responder	2.61151	0.017039
	PWY-7111	pyruvate fermentation to isobutanol (engineered)	non-responder	2.54913	0.027641
	PWY0-1297	superpathway of purine deoxyribonucleosides degradation	non-responder	2.52681	0.018292
	PWY-6471	peptidoglycan biosynthesis IV (Enterococcus faecium)	non-responder	2.51996	0.044888
	PWY0-1296	purine ribonucleosides degradation	non-responder	2.50959	0.023336
	PWY-6749	CMP-legionaminate biosynthesis I	non-responder	2.46642	0.031561
	PWY0-1298	superpathway of pyrimidine deoxyribonucleosides degradation	non-responder	2.4056	0.034808
	ARGORNPROST-PWY	arginine, ornithine and proline interconversion	non-responder	2.27843	0.000955

## Sheet: Table S4. PICRUSt2 (timepoint)
	BioCyc ID	MetaCyc Pathway Name	Group	Log LDA	P value
	METH-ACETATE-PWY	methanogenesis from acetate	Week 8	2.16517	0.027646
	PWY0-1297	superpathway of purine deoxyribonucleosides degradation	Week 8	2.14311	0.049658
	PWY0-1298	superpathway of pyrimidine deoxyribonucleosides degradation	Week 8	2.11182	0.036307
	P42-PWY	incomplete reductive TCA cycle	Week 0	2.43689	0.019656
	POLYISOPRENSYN-PWY	polyisoprenoid biosynthesis (E. coli)	Week 0	2.16606	0.026146
	PWY-7323	superpathway of GDP-mannose-derived O-antigen building blocks biosynthesis	Week 0	2.14939	0.0302
	PWY-5154	L-arginine biosynthesis III (via N-acetyl-L-citrulline)	Week 0	2.13537	0.017279
	PWY-6700	queuosine biosynthesis I (de novo)	Week 0	2.08581	0.030533
	PWY-1269	CMP-3-deoxy-D-manno-octulosonate biosynthesis	Week 0	2.08058	0.030869
	PWY-6467	Kdo transfer to lipid IVA (Chlamydia)	Week 0	2.06343	0.043437
	COLANSYN-PWY	colanic acid building blocks biosynthesis	Week 0	2.00306	0.007436
